# Supplementary material for: Mechanism of Caspase-1 Inhibition by Four Anti-inflammatory Drugs Used in COVID-19 Treatment
Source: Int J Mol Sci. 2022 Feb 6;23(3):1849. doi: 10.3390/ijms23031849 (PMC8837144; doi:10.3390/ijms23031849)
Supplement: Supplementary file 1 [file ijms-23-01849-s001.zip]

Archive with 1 entries (1 files):
- ijms-1571540-Supplementary.pdf
